# Supplementary material for: MRI-Based Radiomics Ensemble Model for Predicting Radiation Necrosis in Brain Metastasis Patients Treated with Stereotactic Radiosurgery and Immunotherapy
Source: Cancers (Basel). 2025 Jun 13;17(12):1974. doi: 10.3390/cancers17121974 (PMC12191015; doi:10.3390/cancers17121974)
Supplement: Supplementary file 1 [file cancers-17-01974-s001.zip]

Archive with 11 entries (11 files):
- Supplement Figure S1.pdf
- Supplement Figure S2.pdf
- Supplement Figure S3A.pdf
- Supplement Figure S3B.pdf
- Supplement Figure S3C.pdf
- Supplement Figure S3D.pdf
- Supplement Figure S3E.pdf
- Supplemental Figure S4.pdf
- Supplemental Table S1.pdf
- Supplemental Table S2.pdf
- Supplementary.pdf
